# Supplementary material for: Genome-wide identification and expression analysis of the bZIP transcription factors, and functional analysis in response to drought and cold stresses in pear (Pyrus breschneideri)
Source: BMC Plant Biol. 2021 Dec 9;21:583. doi: 10.1186/s12870-021-03356-0 (PMC8656046; doi:10.1186/s12870-021-03356-0)
Supplement: Supplementary file 4 — Additional file 4 : Table S1. Detailed characteristics of PbrbZIPs. [file 12870_2021_3356_MOESM4_ESM.xlsx]

## Sheet: Table S1
Genome-wide identification and expression analysis of the bZIP transcription factors, and functional analysis in response to drought and cold stresses in pear (Pyrus breschneideri).
Ming Ma1,2, Qiming Chen1,2, Huizhen Dong, Shaoling Zhang* and Xiaosan Huang*
Table S1 Detailed characteristics of PbrbZIPs.
Gene		Length		Pfam			SMART		NCBI CDD
Gene name	gene ID	CDS	Protein	pfam00170	pfam07716	MFMR/MFMR-assoc	Smart	E-Value	Accession	Short name	Superfamily	E-Value
PbrbZIP01	Pbr001076.1	702	234	2.1e-09	6.3e-06	NA	Smart000338:BRLZ	2.98944e-13	cd14702	bZIP_plant_GBF1	cl21462	6.02391e-19
PbrbZIP02	Pbr002338.1	1260	420	2.6e-19	1.8e-06	6.7e-31	Smart000338:BRLZ	8.3126e-21	pfam16596	MFMR_assoc	cl24974	4.22073e-59
PbrbZIP03	Pbr002470.1	618	206	0.0011	NA	NA	Smart000338:BRLZ	0.232958	cd14686	bZIP	cl21462	7.06881e-05
PbrbZIP04	Pbr002622.1	510	170	1.1e-13	2.4e-09	NA	Smart000338:BRLZ	2.83196e-14	cd14704	bZIP_HY5-like	cl21462	3.59158e-15
PbrbZIP05	Pbr002928.1	726	242	1.6e-09	7.1e-07	NA	Smart000338:BRLZ	2.91937e-16	cd14703	bZIP_plant_RF2	cl21462	2.69271e-21
PbrbZIP06	Pbr002981.1	726	242	1.6e-09	7.1e-07	NA	Smart000338:BRLZ	2.91937e-16	cd14703	bZIP_plant_RF2	cl21462	2.69271e-21
PbrbZIP07	Pbr003516.1	1263	421	8.4e-13	2.1e-10	NA	Smart000338:BRLZ	2.39155e-12	cd14707	bZIP_plant_BZIP46	cl21462	6.19834e-23
PbrbZIP08	Pbr003518.1	1542	514	1e-07	1.8e-06	NA	Smart000338:BRLZ	6.71928e-07	cl21462	bZIP superfamily	cl21462	8.14341e-20
PbrbZIP09	Pbr003750.1	726	242	2.4e-09	7.1e-07	NA	Smart000338:BRLZ	1.92607e-16	cd14703	bZIP_plant_RF2	cl21462	1.01279e-21
PbrbZIP10	Pbr004364.1	1461	487	3.8e-06	1.3e-08	NA	Smart000338:BRLZ	7.01987e-19	cl21462	bZIP superfamily	cl21462	0.000747494
PbrbZIP11	Pbr005556.1	1584	528	1.5e-09	1.8e-07	NA	Smart000338:BRLZ	7.29844e-17	cd14703	bZIP_plant_RF2	cl21462	2.72123e-22
PbrbZIP12	Pbr005557.1	1734	578	1.1e-08	6.7e-08	NA	Smart000338:BRLZ	1.03215e-16	cd14703	bZIP_plant_RF2	cl21462	1.44922e-21
PbrbZIP13	Pbr005860.1	1734	578	1.2e-08	6.7e-08	NA	Smart000338:BRLZ	1.03215e-16	cd14703	bZIP_plant_RF2	cl21462	1.6453e-21
PbrbZIP14	Pbr005861.1	1584	528	1.5e-09	1.8e-07	NA	Smart000338:BRLZ	7.29844e-17	cd14703	bZIP_plant_RF2	cl21462	3.21567e-22
PbrbZIP15	Pbr005914.1	474	158	2.5e-10	4.7e-08	NA	Smart000338:BRLZ	6.29977e-21	cd14702	bZIP_plant_GBF1	cl21462	5.81565e-21
PbrbZIP16	Pbr006046.1	669	223	1.2e-20	1e-08	NA	Smart000338:BRLZ	1.52779e-19	cd14702	bZIP_plant_GBF1	cl21462	9.05261e-19
PbrbZIP17	Pbr007163.1	639	213	7.3e-13	7.5e-09	NA	Smart000338:BRLZ	3.03522e-14	cd14702	bZIP_plant_GBF1	cl21462	4.90035e-16
PbrbZIP18	Pbr007566.2	1740	580	2.3e-06	NA	NA	Smart000338:BRLZ	1.36444e-07	cd14702	bZIP_plant_GBF1	cl21462	8.87952e-11
PbrbZIP19	Pbr007589.1	1326	442	2.5e-11	1.7e-10	NA	Smart000338:BRLZ	2.78925e-13	cd14707	bZIP_plant_BZIP46	cl21462	7.0228e-22
PbrbZIP20	Pbr008557.1	1086	362	1.6e-06	3.1e-05	NA	Smart000338:BRLZ	3.74366e-05	cl21462	bZIP superfamily	cl21462	7.12739e-16
PbrbZIP21	Pbr008558.1	987	329	1.8e-11	8.5e-09	NA	Smart000338:BRLZ	6.12237e-10	cd14707	bZIP_plant_BZIP46	cl21462	1.86882e-21
PbrbZIP22	Pbr009074.1	1047	349	2e-13	9.3e-07	0.00038	Smart000338:BRLZ	2.61991e-18	cl21462	bZIP superfamily	cl21462	0.000251565
PbrbZIP23	Pbr009262.1	1047	349	1.2e-12	4e-08	NA	Smart000338:BRLZ	3.7368e-14	cl21462	bZIP superfamily	cl21462	3.9987e-05
PbrbZIP24	Pbr009654.1	2229	743	4.9e-12	1.6e-05	NA	Smart000338:BRLZ	1.3828e-17	cd14704	bZIP_HY5-like	cl21462	7.48066e-22
PbrbZIP25	Pbr009693.1	510	170	9.7e-07	5.4e-14	NA	Smart000338:BRLZ	2.44895e-09	cd14686	bZIP	cl21462	1.42157e-08
PbrbZIP26	Pbr010436.1	969	323	9e-13	2.2e-10	NA	Smart000338:BRLZ	8.45541e-13	cd14707	bZIP_plant_BZIP46	cl21462	1.61644e-23
PbrbZIP27	Pbr010517.1	1047	349	4.4e-08	1.3e-07	1.9e-05	Smart000338:BRLZ	4.06634e-15	cd14703	bZIP_plant_RF2	cl21462	5.57742e-23
PbrbZIP28	Pbr012802.1	1278	426	6.2e-07	NA	NA	Smart000338:BRLZ	1.77323e-06	cd14702	bZIP_plant_GBF1	cl21462	7.55982e-14
PbrbZIP29	Pbr013043.1	1131	377	3.3e-07	1.3e-08	NA	Smart000338:BRLZ	2.8131e-09	cd14703	bZIP_plant_RF2	cl21462	1.90684e-15
PbrbZIP30	Pbr013133.1	1317	439	1.1e-08	6.5e-07	NA	Smart000338:BRLZ	1.15013e-14	cd14703	bZIP_plant_RF2	cl21462	2.34391e-22
PbrbZIP31	Pbr013209.1	615	205	9.2e-13	3.8e-08	NA	Smart000338:BRLZ	1.43767e-15	cd14702	bZIP_plant_GBF1	cl21462	1.3112e-19
PbrbZIP32	Pbr013267.1	1362	454	6.4e-07	1.7e-06	NA	Smart000338:BRLZ	1.40655e-09	cd14708	bZIP_HBP1b-like	cl21462	3.53213e-23
PbrbZIP33	Pbr014120.1	957	319	1.1e-14	6.5e-07	NA	Smart000338:BRLZ	5.97888e-13	cd14702	bZIP_plant_GBF1	cl21462	2.36367e-14
PbrbZIP34	Pbr014592.1	1350	450	4.6e-13	3.7e-10	NA	Smart000338:BRLZ	2.2314e-12	cd14707	bZIP_plant_BZIP46	cl21462	4.77085e-23
PbrbZIP35	Pbr014594.1	1533	511	9.9e-08	1.8e-06	NA	Smart000338:BRLZ	6.71928e-07	cl21462	bZIP superfamily	cl21462	8.23802e-20
PbrbZIP36	Pbr015119.3	1002	334	5.6e-08	4.9e-07	NA	Smart000338:BRLZ	0.000344027	cd14704	bZIP_HY5-like	cl21462	4.86051e-13
PbrbZIP37	Pbr015675.1	1002	334	2.2e-07	2.7e-06	NA	Smart000338:BRLZ	9.00193e-08	cl21462	bZIP superfamily	cl21462	1.01991e-19
PbrbZIP38	Pbr016302.1	1284	428	2.2e-20	3.5e-07	1.1e-34	Smart000338:BRLZ	2.22731e-21	smart00338	BRLZ	cl21462	8.24626e-26
PbrbZIP39	Pbr016568.1	609	203	4.9e-13	7.5e-09	NA	Smart000338:BRLZ	1.71698e-13	cd14702	bZIP_plant_GBF1	cl21462	9.56942e-17
PbrbZIP40	Pbr017262.1	1050	350	3.1e-22	3.8e-08	4.2e-11	Smart000338:BRLZ	8.56917e-23	smart00338	BRLZ	cl21462	6.8572e-28
PbrbZIP41	Pbr017284.1	1050	350	4.7e-08	9.4e-08	NA	Smart000338:BRLZ	5.83875e-16	cd14703	bZIP_plant_RF2	cl21462	1.54044e-21
PbrbZIP42	Pbr017778.1	1320	440	2.1e-12	4e-10	NA	Smart000338:BRLZ	5.66393e-14	cd14707	bZIP_plant_BZIP46	cl21462	6.27544e-22
PbrbZIP43	Pbr017979.1	459	153	1.4e-12	1.1e-09	NA	Smart000338:BRLZ	5.66393e-14	cd14702	bZIP_plant_GBF1	cl21462	3.32125e-15
PbrbZIP44	Pbr018534.1	483	161	3.6e-12	1.4e-07	NA	Smart000338:BRLZ	5.16077e-17	cd14702	bZIP_plant_GBF1	cl21462	5.66637e-20
PbrbZIP45	Pbr018536.1	429	143	2.2e-10	3.5e-05	NA	Smart000338:BRLZ	9.342e-15	cd14702	bZIP_plant_GBF1	cl21462	5.66222e-15
PbrbZIP46	Pbr018746.1	945	315	3.5e-13	4.6e-07	NA	Smart000338:BRLZ	1.2816e-12	cl21462	bZIP superfamily	cl21462	3.81468e-05
PbrbZIP47	Pbr019461.1	921	307	1.7e-12	2.2e-10	NA	Smart000338:BRLZ	5.04907e-11	cd14707	bZIP_plant_BZIP46	cl21462	1.02955e-17
PbrbZIP48	Pbr019779.1	459	153	1.2e-09	3.2e-07	NA	Smart000338:BRLZ	2.25048e-08	cd14702	bZIP_plant_GBF1	cl21462	1.96407e-14
PbrbZIP49	Pbr020210.1	465	155	1.2e-12	7.8e-06	NA	Smart000338:BRLZ	2.05056e-11	cd14702	bZIP_plant_GBF1	cl21462	2.4588e-14
PbrbZIP50	Pbr020743.1	807	269	NA	2.4e-07	NA	Smart000338:BRLZ	4.01236e-05	smart00338	BRLZ	cl21462	1.67108e-10
PbrbZIP51	Pbr021041.1	1272	424	2.2e-20	2.2e-20	2.6e-31	Smart000338:BRLZ	5.48427e-21	smart00338	BRLZ	cl21462	2.15752e-22
PbrbZIP52	Pbr022222.1	609	203	8.5e-13	2.5e-08	0.00038	Smart000338:BRLZ	2.30027e-14	cd14702	bZIP_plant_GBF1	cl21462	2.05937e-18
PbrbZIP53	Pbr022503.1	888	296	4.4e-09	9.1e-09	0.00021	Smart000338:BRLZ	7.58806e-15	cd14703	bZIP_plant_RF2	cl21462	9.85596e-24
PbrbZIP54	Pbr022685.1	429	143	6.5e-10	8.5e-09	NA	Smart000338:BRLZ	1.2816e-12	cd14702	bZIP_plant_GBF1	cl21462	2.38488e-15
PbrbZIP55	Pbr022894.1	2187	729	3.2e-12	3.2e-05	NA	Smart000338:BRLZ	3.12891e-16	cd14704	bZIP_HY5-like	cl21462	3.99456e-21
PbrbZIP56	Pbr022933.1	738	246	1.6e-06	1.7e-11	NA	Smart000338:BRLZ	2.1831e-06	cd14686	bZIP	cl21462	2.07215e-10
PbrbZIP57	Pbr023279.1	675	225	2.1e-05	NA	NA	Smart000338:BRLZ	398.282	cd14707	bZIP_plant_BZIP46	cl21462	8.41021e-14
PbrbZIP58	Pbr024746.1	909	303	1.8e-12	3.2e-11	NA	Smart000338:BRLZ	2.62472e-09	cd14707	bZIP_plant_BZIP46	cl21462	7.74181e-23
PbrbZIP59	Pbr025283.1	1377	459	2e-13	9.3e-07	NA	Smart000338:BRLZ	3.97104e-18	cl21462	bZIP superfamily	cl21462	0.000360268
PbrbZIP60	Pbr026554.1	1143	381	NA	2.4e-07	NA	Smart000338:BRLZ	0.000320989	cd14703	bZIP_plant_RF2	cl21462	1.61223e-15
PbrbZIP61	Pbr026723.2	918	306	9.9e-14	3.8e-06	NA	Smart000338:BRLZ	7.65297e-11	cd14702	bZIP_plant_GBF1	cl21462	9.16587e-14
PbrbZIP62	Pbr026741.1	1062	354	1e-09	1e-08	9.4e-05	Smart000338:BRLZ	6.16342e-15	cd14703	bZIP_plant_RF2	cl21462	5.167e-22
PbrbZIP63	Pbr026913.1	1089	363	1.9e-08	1.1e-06	NA	Smart000338:BRLZ	9.64803e-08	cl21462	bZIP superfamily	cl21462	3.68232e-20
PbrbZIP64	Pbr027414.1	774	258	NA	5.5e-08	NA	Smart000338:BRLZ	0.00152496	smart00338	BRLZ	cl21462	2.86239e-10
PbrbZIP65	Pbr027468.1	1572	524	2.1e-06	2.1e-06	NA	Smart000338:BRLZ	1.70555e-08	cd14708	bZIP_HBP1b-like	cl21462	2.82891e-24
PbrbZIP66	Pbr027818.1	495	165	1e-13	2.4e-09	NA	Smart000338:BRLZ	2.83196e-14	cd14704	bZIP_HY5-like	cl21462	6.38932e-16
PbrbZIP67	Pbr028080.1	1728	576	5.7e-09	6.8e-08	NA	Smart000338:BRLZ	5.16077e-17	cd14703	bZIP_plant_RF2	cl21462	9.95854e-22
PbrbZIP68	Pbr028081.1	1515	505	3.1e-08	5.3e-08	NA	Smart000338:BRLZ	2.58039e-17	cd14703	bZIP_plant_RF2	cl21462	1.87228e-23
PbrbZIP69	Pbr028249.1	486	162	0.0018	NA	NA	Smart000338:BRLZ	3.85921e-07	cl21462	bZIP superfamily	cl21462	5.05027e-07
PbrbZIP70	Pbr028659.1	1359	453	2.9e-07	7.7e-07	NA	Smart000338:BRLZ	2.28495e-09	cd14708	bZIP_HBP1b-like	cl21462	1.28823e-20
PbrbZIP71	Pbr029239.1	459	153	1.4e-12	1.1e-09	NA	Smart000338:BRLZ	5.66393e-14	cd14702	bZIP_plant_GBF1	cl21462	3.32125e-15
PbrbZIP72	Pbr029701.1	1044	348	1.2e-22	8.8e-08	2.5e-10	Smart000338:BRLZ	4.9217e-23	smart00338	BRLZ	cl21462	9.36712e-28
PbrbZIP73	Pbr030038.1	615	205	2.8e-12	1.6e-08	NA	Smart000338:BRLZ	3.08171e-15	cd14702	bZIP_plant_GBF1	cl21462	5.20985e-19
PbrbZIP74	Pbr030476.1	861	287	3.2e-11	1.9e-09	NA	Smart000338:BRLZ	1.46237e-07	cd14707	bZIP_plant_BZIP46	cl21462	2.90796e-15
PbrbZIP75	Pbr030604.1	1341	447	2.3e-08	6.9e-08	NA	Smart000338:BRLZ	7.42382e-09	cd14708	bZIP_HBP1b-like	cl21462	1.61159e-21
PbrbZIP76	Pbr030829.1	426	142	1.2e-09	6.1e-09	NA	Smart000338:BRLZ	2.39155e-12	cd14702	bZIP_plant_GBF1	cl21462	7.52446e-16
PbrbZIP77	Pbr031203.1	1053	351	7.7e-09	5.4e-08	0.0001	Smart000338:BRLZ	1.30123e-13	cd14703	bZIP_plant_RF2	cl21462	8.24535e-22
PbrbZIP78	Pbr033760.1	603	201	3.5e-09	9.6e-07	NA	Smart000338:BRLZ	1.23268e-14	cd14702	bZIP_plant_GBF1	cl21462	6.19283e-20
PbrbZIP79	Pbr034805.1	846	282	9.2e-14	3.7e-12	NA	Smart000338:BRLZ	4.29246e-14	cd14707	bZIP_plant_BZIP46	cl21462	9.26212e-26
PbrbZIP80	Pbr035554.1	369	123	1.7e-07	1.2e-05	NA	Smart000338:BRLZ	1.01845e-06	cd14703	bZIP_plant_RF2	cl21462	1.5059e-12
PbrbZIP81	Pbr035863.1	1338	446	2.3e-08	6.9e-08	NA	Smart000338:BRLZ	5.62621e-09	cd14708	bZIP_HBP1b-like	cl21462	1.80599e-21
PbrbZIP82	Pbr036339.1	1026	342	3.1e-08	8.8e-08	0.00019	Smart000338:BRLZ	3.3029e-15	cd14703	bZIP_plant_RF2	cl21462	1.24825e-22
PbrbZIP83	Pbr036605.1	1539	513	1.1e-07	3.4e-07	NA	Smart000338:BRLZ	4.3662e-06	cl21462	bZIP superfamily	cl21462	2.31527e-19
PbrbZIP84	Pbr037165.1	1230	410	2.5e-19	1.7e-06	6.4e-31	Smart000338:BRLZ	8.3126e-21	smart00338	BRLZ	cl21462	1.43097e-24
PbrbZIP85	Pbr038249.1	1056	352	1.1e-09	1e-08	7.9e-05	Smart000338:BRLZ	6.16342e-15	cd14703	bZIP_plant_RF2	cl21462	1.69428e-22
PbrbZIP86	Pbr039911.1	1134	378	0.0024	0.067	NA	Smart000338:BRLZ	0.0202949	cd14703	bZIP_plant_RF2	cl21462	1.71544e-13
PbrbZIP87	Pbr039916.1	1134	378	0.0024	0.067	NA	Smart000338:BRLZ	0.0202949	cd14703	bZIP_plant_RF2	cl21462	1.71544e-13
PbrbZIP88	Pbr040390.1	1368	456	6.8e-13	2.7e-09	0.00031	Smart000338:BRLZ	2.0025e-14	cd14707	bZIP_plant_BZIP46	cl21462	3.75918e-26
PbrbZIP89	Pbr040479.1	474	158	4.4e-10	1.1e-07	NA	Smart000338:BRLZ	2.14623e-14	cd14702	bZIP_plant_GBF1	cl21462	1.22558e-14
PbrbZIP90	Pbr041663.1	1002	334	2.2e-07	2.7e-06	NA	Smart000338:BRLZ	9.00193e-08	cl21462	bZIP superfamily	cl21462	3.43658e-20
PbrbZIP91	Pbr042765.1	807	269	NA	2.4e-07	NA	Smart000338:BRLZ	4.01236e-05	smart00338	BRLZ	cl21462	1.67108e-10
PbrbZIP92	Pbr042848.1	780	260	2.9e-05	0.00068	NA	Smart000338:BRLZ	21.735	cl21462	bZIP superfamily	cl21462	4.53126e-09
