# Supplementary material for: Genome-wide identification and expression analysis of the bZIP transcription factors, and functional analysis in response to drought and cold stresses in pear (Pyrus breschneideri)
Source: BMC Plant Biol. 2021 Dec 9;21:583. doi: 10.1186/s12870-021-03356-0 (PMC8656046; doi:10.1186/s12870-021-03356-0)
Supplement: Supplementary file 5 — Additional file 5 : Table S2. Sequence information of 20 detected motifs in MEME analysis. [file 12870_2021_3356_MOESM5_ESM.xlsx]

## Sheet: motif1
Genome-wide identification and expression analysis of the bZIP transcription factors, and functional analysis in response to drought and cold stresses in pear (Pyrus breschneideri).
Ming Ma1,2, Qiming Chen1,2, Huizhen Dong, Shaoling Zhang* and Xiaosan Huang*
Table S2 Sequence information of 20 detected motifs in MEME analysis.
name	start	p-value	motif			E-value	site	width
PbrbZIP19	354	1.05e-27	VERRQRRMIKNRESAARSRARKQAYTVEL			9.0e-1365	91	29
PbrbZIP42	352	1.05e-27	VERRQRRMIKNRESAARSRARKQAYTVEL
PbrbZIP73	83	1.05e-27	DERKHRRMISNRESARRSRMRKQKHLDEL
PbrbZIP07	286	1.05e-27	VERRQRRMIKNRESAARSRARKQAYTVEL
PbrbZIP34	315	1.05e-27	VERRQRRMIKNRESAARSRARKQAYTVEL
PbrbZIP58	250	1.26e-27	VERRQKRMIKNRESAARSRARKQAYTNEL
PbrbZIP26	250	1.26e-27	VERRQKRMIKNRESAARSRARKQAYTNEL
PbrbZIP31	83	4.14e-27	EERKQRRMISNRESARRSRMRKQKHLDEL
PbrbZIP13	405	7.94e-27	DPKRAKRILANRQSAARSKERKMRYIQEL
PbrbZIP12	405	7.94e-27	DPKRAKRILANRQSAARSKERKMRYIQEL
PbrbZIP67	403	7.94e-27	DPKRAKRILANRQSAARSKERKMRYIQEL
PbrbZIP17	69	7.94e-27	YERKLKRMISNRESARRSRMRKKKQIEEL
PbrbZIP14	385	1.28e-26	DPKRAKRILANRQSAARSKERKMRYIVEL
PbrbZIP11	385	1.28e-26	DPKRAKRILANRQSAARSKERKMRYIVEL
PbrbZIP71	62	5.02e-26	DERKRRRMMSNRESARRSRWRKKRHLEDL
PbrbZIP43	62	5.02e-26	DERKRRRMMSNRESARRSRWRKKRHLEDL
PbrbZIP78	98	5.81e-26	DDRKRRRMISNRESARRSRMRKQKHIENL
PbrbZIP88	351	5.81e-26	VERRQRRMIKNRESAARSRARKQAYTLEL
PbrbZIP01	129	6.72e-26	DERKRRRMISNRESARRSRMRKQKHLENL
PbrbZIP21	256	6.72e-26	IERRQKRMIKNRESAARSRARKQAYTSQL
PbrbZIP39	85	1.04e-25	NERKHRRMISNRESARRSRMRKQKHLDEL
PbrbZIP68	381	1.59e-25	DPKRAKRILANRQSAARSKERKMRYIIEL
PbrbZIP46	145	1.59e-25	DIKRIRRMVSNRESARRSRRRKQAHLVEL
PbrbZIP52	85	1.59e-25	NERKQRRMLSNRESARRSRMRKQKHLDEL
PbrbZIP54	19	1.83e-25	DEKKRKRMLSNRESARRSRMKKQKQIDDL
PbrbZIP15	28	2.1e-25	DQRKRKRMQSNRESARRSRMRKQQHLDDL
PbrbZIP09	38	2.41e-25	DPKRAKRILANRQSAARSKERKARYISEL
PbrbZIP06	38	2.41e-25	DPKRAKRILANRQSAARSKERKARYISEL
PbrbZIP05	38	2.41e-25	DPKRAKRILANRQSAARSKERKARYISEL
PbrbZIP27	193	3.17e-25	DPKRAKRILANRQSAARSKERKVRYTNEL
PbrbZIP41	147	3.17e-25	DPKRAKRILANRQSAARSKERKARYMQEL
PbrbZIP38	326	3.17e-25	EMKRQRRKQSNRESARRSRLRKQAECDEL
PbrbZIP77	212	3.64e-25	DPKRVKRILANRQSAQRSRVRKLQYISEL
PbrbZIP85	209	3.64e-25	DPKRVKRILANRQSAQRSRVRKLQYISEL
PbrbZIP62	211	3.64e-25	DPKRVKRILANRQSAQRSRVRKLQYISEL
PbrbZIP44	30	3.64e-25	HQRKRKRMISNRESARRSRMRKQKHLDDL
PbrbZIP40	259	4.16e-25	ELKRQKRKQSNRESARRSRLRKQAECEEL
PbrbZIP72	257	4.16e-25	ELKRQKRKQSNRESARRSRLRKQAECEEL
PbrbZIP30	236	4.77e-25	DPKRAKRILANRQSAARSKERKSRYIQEL
PbrbZIP02	318	4.77e-25	ELKRQKRKQSNRESARRSRLRKQAECDEL
PbrbZIP84	308	4.77e-25	ELKRQKRKQSNRESARRSRLRKQAECDEL
PbrbZIP53	186	5.45e-25	DPKRVKRILANRQSAQRSRVRKLQYVSEL
PbrbZIP10	282	5.45e-25	DAKRVRRMLSNRESARRSRRRKQAHLTDL
PbrbZIP75	151	6.23e-25	DPKTLRRLAQNREAARKSRLRKKAYVQQL
PbrbZIP81	150	6.23e-25	DPKTLRRLAQNREAARKSRLRKKAYVQQL
PbrbZIP76	19	1.06e-24	DEKKRKRMLSNRESARRSRMKKQKQMDDL
PbrbZIP22	106	1.06e-24	DVKRARRMLSNRESARRSRRRKQAQMSEL
PbrbZIP65	235	1.37e-24	DQKTLRRLAQNREAARKSRLRKKAYVQQL
PbrbZIP32	165	1.37e-24	DQKTLRRLAQNREAARKSRLRKKAYVQQL
PbrbZIP70	165	1.37e-24	DQKTLRRLAQNREAARKSRLRKKAYVQQL
PbrbZIP37	46	1.37e-24	DQKTLRRLAQNREAARKSRLRKKAYVQQL
PbrbZIP90	46	1.37e-24	DQKTLRRLAQNREAARKSRLRKKAYVQQL
PbrbZIP74	225	1.37e-24	AQQRQKRMIKNRESAARSRERKQAYQVEL
PbrbZIP89	28	1.77e-24	DQRKRKRMLSNRESARRSRMRKQEHMTDL
PbrbZIP49	50	2.01e-24	YKRKLKRMISNRKSARRSRMRKKKQIEEL
PbrbZIP47	224	2.29e-24	AQQRQRRMIKNRESAARSRERKQAYQVEL
PbrbZIP83	235	2.94e-24	DAKTLRRLAQNREAARKSRLRKKAYVQQL
PbrbZIP08	208	2.94e-24	DAKTLRRLAQNREAARKSRLRKKAYVQQL
PbrbZIP35	205	2.94e-24	DAKTLRRLAQNREAARKSRLRKKAYVQQL
PbrbZIP59	239	3.34e-24	DVKRARRMLSNRESARRSRRRKQAQMGEL
PbrbZIP51	283	3.78e-24	EIKRERRKQSNRESARRSRLRKQAETEEL
PbrbZIP16	80	3.78e-24	EIKRERRKQSNRESARRSRLRKQAETEEL
PbrbZIP79	211	5.48e-24	GDRRHKRMIKNRDSAARSRARKQAYTNEL
PbrbZIP82	188	7e-24	DPKRAKRILANRQSAARSKERKVKYANEL
PbrbZIP23	179	7.91e-24	DIKRIRRKVSNRESARRSRRRKQAHLADL
PbrbZIP61	146	5.2e-23	QMKREKRKQANRESARRSRLRKQAEYEEL
PbrbZIP33	147	5.2e-23	QMKREKRKQANRESARRSRLRKQAEYEEL
PbrbZIP48	62	7.31e-23	DERKRRRTMSNRESARRSRWRKKKHLEDM
PbrbZIP63	76	1.43e-22	TDKVQRRLAQNREAARKSRMRKKAYVQQL
PbrbZIP24	231	8.88e-22	DEKRKARLIRNRESAQLSRQRKKHYVEEL
PbrbZIP45	45	2.03e-21	DQRKRKKMISNRKSARRLRMRKQKHLDDL
PbrbZIP55	212	3.05e-21	EEKRKARLIRNRESAQLSRQRKKHYVEEL
PbrbZIP20	75	1.97e-20	ADKARRRLEQNREAARKSRIRKKAYVQQL
PbrbZIP04	92	2.63e-20	ESKRLKRLLRNRVSAQLARERKKAYLNDL
PbrbZIP66	87	2.63e-20	ESKRLKRLLRNRVSAQLARERKKAYLNDL
PbrbZIP57	185	1.17e-19	GDGRHKRMIKNRESAARSRARKQACTSPI
PbrbZIP29	161	2.41e-19	DSRKLKRIISNRASAQKSRLKKVQYVMEM
PbrbZIP18	199	4.12e-19	EERRIRRIMANRESARQTIRRRQALCEEL
PbrbZIP28	66	4.12e-19	EERRIRRIMANRESARQTIRRRQALCEEL
PbrbZIP69	53	9.05e-19	DPKKLLRILANRESARRAYMRKLEYEAKL
PbrbZIP92	220	1.52e-18	TQQKQKRMIKNRESAARSRERKQVGFGLC
PbrbZIP80	35	5.37e-18	DPKLAKRIMTNRRSAMKSKQRKKVYVQTL
PbrbZIP36	147	1.64e-16	ISKKRRRQLRNKDAAVRSRERRKMYVKDL
PbrbZIP25	87	5.87e-16	PKPQRRRPLGNREAVRKYRDKKKAHTAYL
PbrbZIP56	86	8.29e-15	LRPRRRRSSGNKEAVRKYREKKKAHTAYL
PbrbZIP87	230	1.02e-14	YASETDAKRAKQQFAQRSRVRKLQYIAEL
PbrbZIP86	230	1.02e-14	YASETDAKRAKQQFAQRSRVRKLQYIAEL
PbrbZIP60	230	1.02e-14	YASETDAKRAKQQFAQRSRVRKLQYIAEL
PbrbZIP91	86	1.09e-14	EKKSKKQPLGNKVAVRKYRENKKARVKLL
PbrbZIP50	86	1.09e-14	EKKSKKQPLGNKVAVRKYRENKKARVKLL
PbrbZIP64	81	1.29e-13	EKKSKKQPLGNKVAVRKYREKEKARVKLL

## Sheet: motif2
Genome-wide identification and expression analysis of the bZIP transcription factors, and functional analysis in response to drought and cold stresses in pear (Pyrus breschneideri).
Ming Ma1,2, Qiming Chen1,2, Huizhen Dong, Shaoling Zhang* and Xiaosan Huang*
Table S2 Sequence information of 20 detected motifs in MEME analysis.
name	start	p-value	motif				E-value	site	width	Group
PbrbZIP08	312	2.61e-61	VDGYVSHYDEIFQLKGMAAKSDVFHLITGMWTTPAERCFLWMGGFRPSEL				4.2e-370	12	50	D
PbrbZIP37	151	9.54e-61	VDGVLAHYDEVFRLKGTAAKADVFHLLSGMWKTPAERCFLWLGGFRSSEL							D
PbrbZIP90	151	1.3e-60	VDGILAHYDEIFKLKGTAAKADVFHLLSGMWKTPAERCFLWLGGFRSSEL							D
PbrbZIP35	309	2.07e-60	VDVYVSHYDEIFQLKGMAAKSDVFHLITGMWTTPAERCFLWMGGFRPSEL							D
PbrbZIP65	342	4.35e-59	VDSVMTHYDEIFRLKSIAAKIDVFHMLSGMWKTPAERCFMWLGGFRSSEL							D
PbrbZIP70	270	4.35e-59	IDNVIAHYDDIFRLKGTAAKADVFHILSGMWKTPAERCFMWIGGFRSSEL							D
PbrbZIP75	264	1.49e-58	VDNCLAHYDEVLNLKGMVAKTDVFHIVSGMWKTPAERCFMWMGGFRPSEV							D
PbrbZIP83	339	1.22e-57	VDGYISHYDELFQLKGVAAKSDVFHLITGIWTTPAERCFLWMGGFRPSEL							D
PbrbZIP32	272	5.57e-57	VDSVMTHYDEIFRLKSIAAKTDVFHMLSGMWQTPTERCFMWLGGFRSSEL							D
PbrbZIP81	263	2.6e-53	VDNCLAHYEEVLNLKGMVAKTDVFHIVSGMWKSPAERCFMWMGGFRPSDV							D
PbrbZIP63	185	4.31e-49	VDNGMSHYFELFSMKSTAAKADVFYVMSGMWKTSAERFFSWIGGFRPSEL							D
PbrbZIP20	184	1.24e-42	VKGALNHYANLFRMKADAATADVFYLLSGIWRTSVERYFHWIGGFRPSEL							D

## Sheet: motif3
Genome-wide identification and expression analysis of the bZIP transcription factors, and functional analysis in response to drought and cold stresses in pear (Pyrus breschneideri).
Ming Ma1,2, Qiming Chen1,2, Huizhen Dong, Shaoling Zhang* and Xiaosan Huang*
Table S2 Sequence information of 20 detected motifs in MEME analysis.
name	start	p-value	motif						E-value	site	width	Group
PbrbZIP08	430	5.49e-58	NLEGFVRQADNLRQQTLHQLRRILTVRQAARCFLVIGEYYGRLRALSSLW						1.5e-344	12	50	D
PbrbZIP35	427	5.49e-58	NLEGFVRQADNLRQQTLHQLRRILTVRQAARCFLVIGEYYGRLRALSSLW									D
PbrbZIP37	278	6.36e-58	TLEGFIRQADNLRQQTLQQMHRILTTRQSARALLAIHDYFSRLRALSSLW									D
PbrbZIP90	278	6.36e-58	TLEGFIRQADNLRQQTLQQMHRILTTRQSARALLAIHDYFSRLRALSSLW									D
PbrbZIP83	457	7.34e-58	NLEGFVRQADNLRQQTLHQLRRILTIRQAARCFLVIGEYYGRLRALSSLW									D
PbrbZIP75	388	5.77e-56	TLEGFVRQADNLRQQTIHRLQQILTTRQAARCLLAIAEYFHRLRALSSLW									D
PbrbZIP81	387	5.77e-56	TLEGFVRQADNLRQQTIHRLQQILTTRQAARCLLAIAEYFHRLRALSSLW									D
PbrbZIP70	397	9.23e-55	TLDGFLRQADNLRQQTLQQMHRILTTRQSARALLAINDYFSRLRALSSLW									D
PbrbZIP32	398	1.29e-53	TLENFLYQADLLRQQTLQQLHRILTTRQAARALLVISDYFSRLRALSSLW									D
PbrbZIP65	468	2.83e-52	TLENFLHQADLLRQQTLQQLHRILTTRQAARALLVISEHFSRLRALSSLW									D
PbrbZIP20	304	2.89e-49	ALENFVSQADHLRQQTLQQMSRILTTYQAAQALLAMGEYFHRLRALSSLW									D
PbrbZIP63	305	2.59e-45	ALVSFVTQADHLRRETLQQMSRILTTRQAARGLAALGEYFHRLRALSSLW									D

## Sheet: motif4
Genome-wide identification and expression analysis of the bZIP transcription factors, and functional analysis in response to drought and cold stresses in pear (Pyrus breschneideri).
Ming Ma1,2, Qiming Chen1,2, Huizhen Dong, Shaoling Zhang* and Xiaosan Huang*
Table S2 Sequence information of 20 detected motifs in MEME analysis.
name	start	p-value	motif			E-value	site	width
PbrbZIP13	455	8.89e-16	QRDSVGLTSENNELKFRLQAL			1.1e-262	86	21
PbrbZIP12	455	8.89e-16	QRDSVGLTSENNELKFRLQAL
PbrbZIP67	453	2.13e-15	QRESVSLTSENNELKFRLQAL
PbrbZIP68	431	1.26e-14	QRDSMGLTSENNELKFRLQSL
PbrbZIP52	114	1.71e-14	WSQVVWLRNENHQLVDKLNHV
PbrbZIP14	435	1.99e-14	QRDSVSLTSENNELKFRLQSL
PbrbZIP11	435	1.99e-14	QRDSVSLTSENNELKFRLQSL
PbrbZIP73	112	2.31e-14	WLQVVRLRNENHSLIDRLNNL
PbrbZIP31	112	3.6e-14	WSQVVRLRNENHSLIGRLNNV
PbrbZIP71	91	9.69e-14	TSEVDRLKIENQELKNRLGLV
PbrbZIP43	91	9.69e-14	TSEVDRLKIENQELKNRLGLV
PbrbZIP78	127	2.82e-13	RNQVNRLRVENRELNNRLRIV
PbrbZIP01	158	2.82e-13	RNQVNRLRVENRELNNRLRIV
PbrbZIP91	115	3.65e-13	EAEVVNLRAENRQLVMRLQGQ
PbrbZIP50	115	3.65e-13	EAEVVNLRAENRQLVMRLQGQ
PbrbZIP82	238	3.65e-13	QRDTTVITAENKELKLRLQAL
PbrbZIP27	243	3.65e-13	QRDTTVITAENKELKLRLQAL
PbrbZIP39	114	3.65e-13	WSQVVWLRKENHQILDKLNHV
PbrbZIP42	381	6.05e-13	EAELNQLREENSHLKQALAEL
PbrbZIP19	383	9.9e-13	EAELNHLREENSHLKQALAEL
PbrbZIP30	286	1.6e-12	QRDTTGLSTENTELKLRLQSM
PbrbZIP38	376	2.02e-12	RSEYEQLLSENASLKERLGEI
PbrbZIP09	88	2.27e-12	QRDTTGLSSENTELKLRVQAM
PbrbZIP41	197	2.55e-12	QRDTTGLSTENTELKRRLQSM
PbrbZIP06	88	3.2e-12	QRDTSGLSSENTELKLRVQAM
PbrbZIP05	88	3.2e-12	QRDTSGLSSENTELKLRVQAM
PbrbZIP60	280	3.59e-12	NQQNMILSMENKALKQRLENI
PbrbZIP87	282	4.02e-12	NQQNMILSMENKALKQRLESI
PbrbZIP86	282	4.02e-12	NQQNMILSMENKALKQRLESI
PbrbZIP79	240	7.79e-12	ELKVAHLMEENARLKGQLEQL
PbrbZIP64	110	8.68e-12	EDEVLNLRAENRRLVMRLQGQ
PbrbZIP02	368	8.68e-12	RSEYELLLSENASLKERLGEI
PbrbZIP84	358	8.68e-12	RSEYELLLSENASLKERLGEI
PbrbZIP48	91	2.74e-11	TNEVERLKIENLEMKNRLGVV
PbrbZIP10	311	3.03e-11	EGQVSQLRVENSSLLKRLTDS
PbrbZIP75	230	4.99e-11	DMEYARWLEEHHRLMCELRAA
PbrbZIP81	229	4.99e-11	DMEYARWLEEHHRLMCELRAA
PbrbZIP22	135	5.5e-11	ETQVGQLRVEHSGLLKRLTDV
PbrbZIP59	268	6.06e-11	ETQVGQLRVEHSGLLERLTDV
PbrbZIP85	259	8.9e-11	DHQRLILNVDNSALKQRIAAL
PbrbZIP62	261	8.9e-11	DHQRLILNVDNSALKQRIAAL
PbrbZIP07	315	1.3e-10	EAELNQLKEENTRLKQSVDES
PbrbZIP77	262	2.25e-10	DHQRLLLNVDNSALKQRIAAL
PbrbZIP53	236	2.25e-10	DHQRLLLNVDNSALKQRIAAL
PbrbZIP46	174	4.59e-10	ELQFEQLRGENSTLCMQLTDA
PbrbZIP89	85	5e-10	EAENSVLRAQMDELRNRLQSL
PbrbZIP23	208	5.46e-10	ELQVEQLRGENSTLHRQLTDA
PbrbZIP34	344	6.48e-10	EAELNQLKEENTKLKQSVDES
PbrbZIP40	309	7.69e-10	SEECEKLTSENANIKEELTQV
PbrbZIP72	307	9.1e-10	SEECEKLTSENTNIKEELTRV
PbrbZIP45	74	1.27e-09	TGQINQLKKENHQIISSLNIT
PbrbZIP44	59	1.27e-09	TGQINQLKKENHQIISSLNIT
PbrbZIP70	236	1.91e-09	DVEYARWLEEHNRQINELRAA
PbrbZIP61	196	1.91e-09	KGDSETLRLENAALREKLKNA
PbrbZIP65	308	2.07e-09	NLEYARWLEEHQRLIHEMRSA
PbrbZIP88	380	2.44e-09	EAEVAKLKEMNEELQKKQEEI
PbrbZIP21	285	2.64e-09	EHEVFRLRKMNSWLKKQKEVE
PbrbZIP37	117	4.57e-09	DVEYGRWQEEHNRQINELRSA
PbrbZIP56	115	5.76e-09	EDEVKKLQVLNQQLVRKLQGQ
PbrbZIP32	238	7.23e-09	DLEYAHWLEEHQRLIHDMRSA
PbrbZIP26	279	7.23e-09	ENKVSRLEEENERLRKQKELE
PbrbZIP49	79	1.13e-08	HYQVDQLHSTNRQLSEKLIQL
PbrbZIP17	98	1.22e-08	QYQVDQLHSTNRGLSDKLIQL
PbrbZIP69	103	1.31e-08	ERKQGLLQMENIQIKERIKYL
PbrbZIP25	116	1.31e-08	EEEIRKLQVLNQQLVGKIQAQ
PbrbZIP58	279	1.63e-08	ENKVSRLEEENERLRKQKVRF
PbrbZIP51	333	1.63e-08	TENSATLRLENTTLLDKLKNA
PbrbZIP04	135	2.03e-08	DERLSTLQNENQMLRQILKNT
PbrbZIP66	130	2.03e-08	DERLSTLQNENQMLRQILKNT
PbrbZIP15	85	2.69e-08	ESENSVLKAQMGELSQRLESL
PbrbZIP80	85	3.1e-08	KEDTRCITADNNRLKGCLHNI
PbrbZIP33	197	8.63e-08	KGNSETLRLENAALRVLLNVL
PbrbZIP03	90	1.28e-07	TAMNKLLMEENDRLQKQVSHL
PbrbZIP55	255	1.77e-07	NNRISYVMAENATLKQHLSSG
PbrbZIP24	274	2.01e-07	NNRISYVMAENATLKQQLSTP
PbrbZIP18	270	2.14e-07	VKEFQSLEKTNKHLKVQMAKV
PbrbZIP28	116	2.14e-07	VKEFQSLEKTNKHLKVQMAKV
PbrbZIP54	76	2.59e-07	ESANNVLRAQAMELTDRLQSL
PbrbZIP16	109	4.51e-07	AQQVDALSAKNVALKSEINRL
PbrbZIP76	48	4.8e-07	TTEITRLEMSNNQVRQTLDAR
PbrbZIP47	253	9.25e-07	ESLAVRLEEENEQLLKEQAGR
PbrbZIP36	176	1.39e-06	EIKSKYFEAECRRLGNLLQCC
PbrbZIP29	239	1.95e-06	DAEIEATKKEVARLRELLDQK
PbrbZIP20	154	1.03e-05	GHWVEEQYRQNVELRNALQDH
PbrbZIP83	181	2.65e-05	DQKHLHFQQQQQQLQQKLAIS
PbrbZIP63	261	0.000281	QQAEDALSQGMDKLQHTLAET

## Sheet: motif5
Genome-wide identification and expression analysis of the bZIP transcription factors, and functional analysis in response to drought and cold stresses in pear (Pyrus breschneideri).
Ming Ma1,2, Qiming Chen1,2, Huizhen Dong, Shaoling Zhang* and Xiaosan Huang*
Table S2 Sequence information of 20 detected motifs in MEME analysis.
name	start	p-value	motif						E-value	site	width	Group
PbrbZIP65	392	1.85e-53	LKILGNHLEPLTDQQLMGICNLQQSSQQAEDALSQGMEALQQSLVETLSS						8.9e-244	11	50	D
PbrbZIP70	320	1.65e-52	LKLLVSQLEPLTEQQLVGIYNLQQSSQQAEDALSQGMEALQQSLSETLAS									D
PbrbZIP08	362	2.44e-52	IKMLIAQLDPLTEQQFMGIYNLQQSSQQGEEALTQGLEQLHQSLVDTIAG									D
PbrbZIP35	359	2.44e-52	IKMLIAQLDPLTEQQFMGIYNLQQSSQQGEEALTQGLEQLHQSLVDTIAG									D
PbrbZIP83	389	3.61e-52	IKMLIGQLDPLTEQQFMGIYNLQQSSQQAEEALTQGLEQLHQSLVNTIAG									D
PbrbZIP32	322	4.1e-52	LKILGNHLEPLTDQQLMGVCNLQQSSQQAEDALSQGMEALQQSLVETLSS									D
PbrbZIP37	201	7.77e-52	LKLLVTQLEPLTEQQLVGINNLQQSSQQAEDALSQGMEALQQSLAETLSS									D
PbrbZIP90	201	2.61e-50	LKLLVTQLEPLTEQQLVGINNLQQSSQQAEDALSQGMDALQQSLAETLSS									D
PbrbZIP75	314	3.04e-48	IKIILNQIEPLTEQQLLGICGLQQSTQETEEALSQGLEALNQSLSETITS									D
PbrbZIP81	313	1.07e-47	IKIILNQMEPLTDQQLLGICGLQQSTQETEEALSQGLEALNQSLSETITS									D
PbrbZIP20	234	2.19e-38	LNIVLPQLQPLTEQQLLDFCNLRLSSQQAEDALSQGMDKLQQTLALSIAA									D

## Sheet: motif6
Genome-wide identification and expression analysis of the bZIP transcription factors, and functional analysis in response to drought and cold stresses in pear (Pyrus breschneideri).
Ming Ma1,2, Qiming Chen1,2, Huizhen Dong, Shaoling Zhang* and Xiaosan Huang*
Table S2 Sequence information of 20 detected motifs in MEME analysis.
name	start	p-value	motif				E-value	site	width	Group
PbrbZIP41	218	9.02e-31	EQQAQLRDALNEALKKEVERLKIATGEM				5e-206	19	28	I
PbrbZIP13	476	1.56e-29	EQQAQLKDALNEALTGEVQRLKLAAGEL							I
PbrbZIP12	476	1.56e-29	EQQAQLKDALNEALTGEVQRLKLAAGEL							I
PbrbZIP67	474	1.56e-29	EQQAQLKDALNEALTGEVQRLKLAAGEL							I
PbrbZIP68	452	1.44e-28	EQQAQLKDALNEALTGEVQRLKLAAAEL							I
PbrbZIP30	307	5.09e-28	EQQAQSRDALNEALKKEVERLKIATGEM							I
PbrbZIP14	456	9.81e-28	EQQAKLKDALNEALTGEVQRLKLAAAEL							I
PbrbZIP11	456	9.81e-28	EQQAKLKDALNEALTGEVQRLKLAAAEL							I
PbrbZIP09	109	1.11e-27	EQQAQLRDALNDALKKELERLKVATGEQ							I
PbrbZIP06	109	1.11e-27	EQQAQLRDALNDALKKELERLKVATGEQ							I
PbrbZIP05	109	1.11e-27	EQQAQLRDALNDALKKELERLKVATGEQ							I
PbrbZIP27	264	1.44e-25	EQQAQLRDALNEKLKEEVQRLKIETNQI							I
PbrbZIP85	280	3.15e-25	AQDKLFKDAHQEALKKEIERLRQVYHHQ							E
PbrbZIP62	282	3.15e-25	AQDKLFKDAHQEALKKEIERLRQVYHHQ							E
PbrbZIP77	283	1.17e-24	AQDKIFKDAHQEALKREIERLRQVYHQQ							E
PbrbZIP82	259	1.3e-21	EQQSQLRDALSEKLKEEAQRLKIEANQI							I
PbrbZIP87	303	2.2e-20	AQEQLIKYLEQELLEREIGRLRALYQQQ							E
PbrbZIP86	303	2.2e-20	AQEQLIKYLEQELLEREIGRLRALYQQQ							E
PbrbZIP60	301	3.84e-20	GQEQLIKYLEQELLEREIGRLRVLYEQQ							E

## Sheet: motif7
Genome-wide identification and expression analysis of the bZIP transcription factors, and functional analysis in response to drought and cold stresses in pear (Pyrus breschneideri).
Ming Ma1,2, Qiming Chen1,2, Huizhen Dong, Shaoling Zhang* and Xiaosan Huang*
Table S2 Sequence information of 20 detected motifs in MEME analysis.
name	start	p-value	motif			E-value	site	width	Group
PbrbZIP82	217	3.68e-23	ERKVQTLQTEATTLSAQVTLL			5.8e-180	51	21	I
PbrbZIP27	222	3.68e-23	ERKVQTLQTEATTLSAQVTLL						I
PbrbZIP68	410	3.72e-22	EHKVQTLQTEATTLSAQFTLL						I
PbrbZIP13	434	8.12e-22	EHKVQTLQTEATTLSAQFTKL						I
PbrbZIP12	434	8.12e-22	EHKVQTLQTEATTLSAQFTKL						I
PbrbZIP67	432	8.12e-22	EHKVQTLQTEATTLSAQFTKL						I
PbrbZIP41	176	2.88e-21	ERKVQTLQTEATTLSAQLTLF						I
PbrbZIP09	67	2.88e-21	ERKVQTLQTEATTLSAQLTLF						I
PbrbZIP06	67	2.88e-21	ERKVQTLQTEATTLSAQLTLF						I
PbrbZIP05	67	2.88e-21	ERKVQTLQTEATTLSAQLTLF						I
PbrbZIP14	414	7.42e-21	EHKVQTLQTEATTLSAQFTSL						I
PbrbZIP11	414	7.42e-21	EHKVQTLQTEATTLSAQFTSL						I
PbrbZIP30	265	1.23e-19	ERKVKTLQTEATTLSAQLTLF						I
PbrbZIP85	238	1.18e-13	ERSVTTLQSEVSALSPRVAFL						I
PbrbZIP62	240	1.18e-13	ERSVTTLQSEVSALSPRVAFL						E
PbrbZIP73	140	4.93e-13	VEENARLKEEACDLRQMLTNL						S
PbrbZIP31	140	1.07e-12	VEENARLKEEASDLRQMLTNL						S
PbrbZIP60	259	1.18e-12	ERNVQALQAEGTEVSAELEFL						E
PbrbZIP48	119	1.42e-12	WRENDRLTSESLALCARLSDL						S
PbrbZIP10	339	1.71e-12	AVDNRVLKADIETLRAKVKMA						C
PbrbZIP71	119	3.25e-12	WRENDRMTSESLALRARLSDL						S
PbrbZIP43	119	3.25e-12	WRENDRMTSESLALRARLSDL						S
PbrbZIP53	215	6.04e-12	ERSVNSLQAEVSVLSPRVSFL						E
PbrbZIP59	296	1.2e-11	AVDNRILRADIETLRAKVKMA						C
PbrbZIP22	163	1.2e-11	AVDNRILRADIETLRAKVKMA						C
PbrbZIP46	202	1.31e-11	DTNNRVLKSDVEALRAKVKLA						C
PbrbZIP77	241	2.34e-11	ERSVTSLQVEVSVLSPRVAFL						E
PbrbZIP39	142	2.34e-11	LQENAQLKEEASELRQQLNDL						S
PbrbZIP52	142	2.34e-11	LEENAQLKEEASELRQMVNDL						S
PbrbZIP80	64	2.53e-11	ECNIQKLQFEAAALIAQLELW						I
PbrbZIP64	134	4.45e-11	EAEIARLKCLLVDIRGRIEGE						F
PbrbZIP91	139	4.45e-11	EAEIARLKCLLVDIRGRIEGE						F
PbrbZIP50	139	4.45e-11	EAEIARLKCLLVDIRGRIEGE						F
PbrbZIP44	87	7.69e-11	EAENSVLRAQADELSGRLQSL						S
PbrbZIP23	236	8.3e-11	DTNNRVMKSDVEALRAKVKLA						C
PbrbZIP51	312	8.97e-11	ARKVEALSADNVALKSEINRL						G
PbrbZIP38	355	1.04e-10	AQRAEVLKEENNTLRSEVNRI						G
PbrbZIP02	347	2.05e-10	ALRAEALKEENGTLRSEVNRI						G
PbrbZIP84	337	2.05e-10	ALRAEALKEENGTLRSEVNRI						G
PbrbZIP45	102	1.36e-09	EAENSALRAQADELNSRLQSL						S
PbrbZIP72	286	1.45e-09	QARVEVLSNENHSLREELHRL						G
PbrbZIP01	186	2.47e-09	RTDNDRLRSDHVLLRRKLSDI						S
PbrbZIP40	288	2.63e-09	QARVEALSNENHSLREELHRL						G
PbrbZIP25	140	4.12e-09	EAEFLRLKGLVLGLRGKIDNE						F
PbrbZIP29	190	4.68e-09	EKKAKTLESQIAFLFPQVEFY						M
PbrbZIP33	176	9.25e-09	VKTCESLNAEKMSLQSKIEKL						G
PbrbZIP78	155	1.41e-08	RTDNDRLRSDHVMLLKKLSHI						S
PbrbZIP56	139	1.59e-08	EAERLRLRGLLLELRGKIDTE						F
PbrbZIP76	76	2.01e-08	ESANNVLRAQAMELTDRLQSL						S
PbrbZIP61	175	4.5e-08	VKTCESLNEEKIALQSKMEEL						G
PbrbZIP69	124	7.22e-07	ENYIARKDGETLELLVERERL						M

## Sheet: motif8
Genome-wide identification and expression analysis of the bZIP transcription factors, and functional analysis in response to drought and cold stresses in pear (Pyrus breschneideri).
Ming Ma1,2, Qiming Chen1,2, Huizhen Dong, Shaoling Zhang* and Xiaosan Huang*
Table S2 Sequence information of 20 detected motifs in MEME analysis.
name	start	p-value	motif				E-value	site	width	Group
PbrbZIP37	75	9.6e-32	ESSRLKLTQLEQELQRARQQGIFISNSGD				1.8e-135	12	29	D
PbrbZIP90	75	9.6e-32	ESSRLKLTQLEQELQRARQQGIFISNSGD							D
PbrbZIP75	180	1.19e-30	ETSRIKLTQLEQELQRARSQGMFFGGGLV							D
PbrbZIP81	179	1.32e-30	ETSRIKLTQLEQELQRARSQGMYFGGGLV							D
PbrbZIP70	194	1.47e-30	ESSRLKLTQLEQELQRARQQGIFISSSGD							D
PbrbZIP08	237	6.21e-30	ESSRIKLTQLEQDLQRARAQGLFLGGCGG							D
PbrbZIP35	234	6.21e-30	ESSRIKLTQLEQDLQRARAQGLFLGGCGG							D
PbrbZIP83	264	9.16e-29	ESSRIKLTQLEQELHRARAQGLFLAGAGG							D
PbrbZIP63	105	2.97e-28	ETSRLKLIQLEQELDRVRQQGVYIGGGLD							D
PbrbZIP32	194	3.87e-28	ENSRLRLSQLEQELQRARQQGIFIANGLP							D
PbrbZIP65	264	1.31e-27	ENSRLRLSQLEQELQRARQQGIYIADGLP							D
PbrbZIP20	104	2.1e-23	ETSRLKLAKLEQELDKARKQGAYAGNALG							D

## Sheet: motif9
Genome-wide identification and expression analysis of the bZIP transcription factors, and functional analysis in response to drought and cold stresses in pear (Pyrus breschneideri).
Ming Ma1,2, Qiming Chen1,2, Huizhen Dong, Shaoling Zhang* and Xiaosan Huang*
Table S2 Sequence information of 20 detected motifs in MEME analysis.
name	start	p-value	motif					E-value	site	width	Group
PbrbZIP14	342	1.71e-50	QSPSTSLDGNSAKFSMEFGSGEFNAIELKKIMESEKLAEIA					4.6e-115	6	41	I
PbrbZIP11	342	1.71e-50	QSPSTSLDGNSAKFSMEFGSGEFNAIELKKIMESEKLAEIA								I
PbrbZIP13	362	5.64e-50	QSPSTSLDGNSAKISMEFGSGEFNAIELKKIMESEKLAEIA								I
PbrbZIP12	362	5.64e-50	QSPSTSLDGNSAKISMEFGSGEFNAIELKKIMESEKLAEIA								I
PbrbZIP67	360	1e-47	QSPSTSLDGNSAKFNMEFGSGEFNAIELRKIMENEKLAEIA								I
PbrbZIP68	338	1.36e-45	QSPSTSLDGSSAKFSMEFGSGEFNAVELKKIMENDKLAEIA								I

## Sheet: motif10
Genome-wide identification and expression analysis of the bZIP transcription factors, and functional analysis in response to drought and cold stresses in pear (Pyrus breschneideri).
Ming Ma1,2, Qiming Chen1,2, Huizhen Dong, Shaoling Zhang* and Xiaosan Huang*
Table S2 Sequence information of 20 detected motifs in MEME analysis.
name	start	p-value	motif						E-value	site	width	Group
PbrbZIP67	140	6.59e-60	VEVSMEETVVNSHGPSLRSPVADSSAFWAGDGLPPRRGHRRSNSDVPLGF						5.6e-131	6	50	I
PbrbZIP13	141	2.94e-57	VEVSMEETVVNSQGPSLRSPVSDSSAFWAGDGLPPRRAHRRSNSDVPLGF									I
PbrbZIP12	141	2.94e-57	VEVSMEETVVNSQGPSLRSPVSDSSAFWAGDGLPPRRAHRRSNSDVPLGF									I
PbrbZIP14	128	3.78e-57	VDVSMGESVVNSHGPTLRSPVNESTAYRAGDGLPPRRGHRRSNSDVPLGF									I
PbrbZIP11	128	3.78e-57	VDVSMGESVVNSHGPTLRSPVNESTAYRAGDGLPPRRGHRRSNSDVPLGF									I
PbrbZIP68	124	4.33e-54	VDVSMGESVVNSHGASLRSPVHDSTAYWAGDGRPPRRGHRRSNSDVSLGL									I

[truncated: 10 more sheets: motif11, motif12, motif13, motif14, motif15, motif16, motif17, motif18, motif19, motif20]
