# Supplementary material for: Genome-wide identification and expression analysis of the bZIP transcription factors, and functional analysis in response to drought and cold stresses in pear (Pyrus breschneideri)
Source: BMC Plant Biol. 2021 Dec 9;21:583. doi: 10.1186/s12870-021-03356-0 (PMC8656046; doi:10.1186/s12870-021-03356-0)
Supplement: Supplementary file 6 — Additional file 6 : Table S3. Duplication type of PbrbZIP genes in pear (Pyrus bretschneideri). [file 12870_2021_3356_MOESM6_ESM.xlsx]

## Sheet: Table S3
Genome-wide identification and expression analysis of the bZIP transcription factors, and functional analysis in response to drought and cold stresses in pear (Pyrus breschneideri).
Ming Ma1,2, Qiming Chen1,2, Huizhen Dong, Shaoling Zhang* and Xiaosan Huang*
Table S3 Duplication type of PbrbZIP genes in in pear (Pyrus bretschneideri).
Gene name	Gene ID	Duplication type
PbrbZIP01	Pbr001076.1	WGD/segmental
PbrbZIP02	Pbr002338.1	NA
PbrbZIP03	Pbr002470.1	WGD/segmental
PbrbZIP04	Pbr002622.1	WGD/segmental
PbrbZIP05	Pbr002928.1	WGD/segmental
PbrbZIP06	Pbr002981.1	WGD/segmental
PbrbZIP07	Pbr003516.1	WGD/segmental
PbrbZIP08	Pbr003518.1	WGD/segmental
PbrbZIP09	Pbr003750.1	NA
PbrbZIP10	Pbr004364.1	WGD/segmental
PbrbZIP11	Pbr005556.1	NA
PbrbZIP12	Pbr005557.1	NA
PbrbZIP13	Pbr005860.1	WGD/segmental
PbrbZIP14	Pbr005861.1	tandem
PbrbZIP15	Pbr005914.1	WGD/segmental
PbrbZIP16	Pbr006046.1	NA
PbrbZIP17	Pbr007163.1	WGD/segmental
PbrbZIP18	Pbr007566.2	WGD/segmental
PbrbZIP19	Pbr007589.1	WGD/segmental
PbrbZIP20	Pbr008557.1	dispersed
PbrbZIP21	Pbr008558.1	dispersed
PbrbZIP22	Pbr009074.1	WGD/segmental
PbrbZIP23	Pbr009262.1	WGD/segmental
PbrbZIP24	Pbr009654.1	WGD/segmental
PbrbZIP25	Pbr009693.1	WGD/segmental
PbrbZIP26	Pbr010436.1	NA
PbrbZIP27	Pbr010517.1	WGD/segmental
PbrbZIP28	Pbr012802.1	tandem
PbrbZIP29	Pbr013043.1	dispersed
PbrbZIP30	Pbr013133.1	WGD/segmental
PbrbZIP31	Pbr013209.1	WGD/segmental
PbrbZIP32	Pbr013267.1	WGD/segmental
PbrbZIP33	Pbr014120.1	WGD/segmental
PbrbZIP34	Pbr014592.1	WGD/segmental
PbrbZIP35	Pbr014594.1	WGD/segmental
PbrbZIP36	Pbr015119.3	singleton
PbrbZIP37	Pbr015675.1	WGD/segmental
PbrbZIP38	Pbr016302.1	WGD/segmental
PbrbZIP39	Pbr016568.1	WGD/segmental
PbrbZIP40	Pbr017262.1	WGD/segmental
PbrbZIP41	Pbr017284.1	WGD/segmental
PbrbZIP42	Pbr017778.1	WGD/segmental
PbrbZIP43	Pbr017979.1	WGD/segmental
PbrbZIP44	Pbr018534.1	proximal
PbrbZIP45	Pbr018536.1	proximal
PbrbZIP46	Pbr018746.1	WGD/segmental
PbrbZIP47	Pbr019461.1	WGD/segmental
PbrbZIP48	Pbr019779.1	WGD/segmental
PbrbZIP49	Pbr020210.1	WGD/segmental
PbrbZIP50	Pbr020743.1	WGD/segmental
PbrbZIP51	Pbr021041.1	WGD/segmental
PbrbZIP52	Pbr022222.1	WGD/segmental
PbrbZIP53	Pbr022503.1	WGD/segmental
PbrbZIP54	Pbr022685.1	WGD/segmental
PbrbZIP55	Pbr022894.1	WGD/segmental
PbrbZIP56	Pbr022933.1	WGD/segmental
PbrbZIP57	Pbr023279.1	WGD/segmental
PbrbZIP58	Pbr024746.1	dispersed
PbrbZIP59	Pbr025283.1	WGD/segmental
PbrbZIP60	Pbr026554.1	dispersed
PbrbZIP61	Pbr026723.2	WGD/segmental
PbrbZIP62	Pbr026741.1	WGD/segmental
PbrbZIP63	Pbr026913.1	dispersed
PbrbZIP64	Pbr027414.1	WGD/segmental
PbrbZIP65	Pbr027468.1	WGD/segmental
PbrbZIP66	Pbr027818.1	WGD/segmental
PbrbZIP67	Pbr028080.1	WGD/segmental
PbrbZIP68	Pbr028081.1	tandem
PbrbZIP69	Pbr028249.1	dispersed
PbrbZIP70	Pbr028659.1	dispersed
PbrbZIP71	Pbr029239.1	WGD/segmental
PbrbZIP72	Pbr029701.1	WGD/segmental
PbrbZIP73	Pbr030038.1	WGD/segmental
PbrbZIP74	Pbr030476.1	WGD/segmental
PbrbZIP75	Pbr030604.1	dispersed
PbrbZIP76	Pbr030829.1	WGD/segmental
PbrbZIP77	Pbr031203.1	WGD/segmental
PbrbZIP78	Pbr033760.1	WGD/segmental
PbrbZIP79	Pbr034805.1	WGD/segmental
PbrbZIP80	Pbr035554.1	dispersed
PbrbZIP81	Pbr035863.1	dispersed
PbrbZIP82	Pbr036339.1	WGD/segmental
PbrbZIP83	Pbr036605.1	WGD/segmental
PbrbZIP84	Pbr037165.1	WGD/segmental
PbrbZIP85	Pbr038249.1	WGD/segmental
PbrbZIP86	Pbr039911.1	NA
PbrbZIP87	Pbr039916.1	NA
PbrbZIP88	Pbr040390.1	NA
PbrbZIP89	Pbr040479.1	WGD/segmental
PbrbZIP90	Pbr041663.1	WGD/segmental
PbrbZIP91	Pbr042765.1	WGD/segmental
PbrbZIP92	Pbr042848.1	dispersed
