# Supplementary material for: Genome-wide identification and expression analysis of the bZIP transcription factors, and functional analysis in response to drought and cold stresses in pear (Pyrus breschneideri)
Source: BMC Plant Biol. 2021 Dec 9;21:583. doi: 10.1186/s12870-021-03356-0 (PMC8656046; doi:10.1186/s12870-021-03356-0)
Supplement: Supplementary file 7 — Additional file 7 : Table S4. Differentially expressed genes after stress treatments. [file 12870_2021_3356_MOESM7_ESM.xlsx]

## Sheet: Cold
Genome-wide identification and expression analysis of the bZIP transcription factors, and functional analysis in response to drought and cold stresses in pear (Pyrus breschneideri).
Ming Ma1,2, Qiming Chen1,2, Huizhen Dong, Shaoling Zhang* and Xiaosan Huang*
Table S4 Differentially expressed genes after stress treatments.
Gene Name	Gene ID	Group	Gene expression					Gene expression mutiple
			D0	D1	D3	D6		D0/D0	D1/D0	D3/DO	D6/D0
PbrbZIP47	Pbr019461.1	A	2.08621	2.40106	3.13388	3.09924		1	1.15092	1.50219	1.48558
PbrbZIP79	Pbr034805.1	A	0.56779	1.08913	0.852925	0.481999		1	1.9182	1.50219	0.848904
PbrbZIP88	Pbr040390.1	A	14.2209	20.341	32.4392	14.9039		1	1.43036	2.2811	1.04803
PbrbZIP23	Pbr009262.1	C	4.35848	6.51233	8.4425	7.20513		1	1.49417	1.93703	1.65313
PbrbZIP59	Pbr025283.1	C	17.9652	27.1671	25.546	15.3988		1	1.51221	1.42197	0.857146
PbrbZIP18	Pbr007566.2	F	1.38032	2.32999	4.8727	1.75763		1	1.68801	3.53014	1.27336
PbrbZIP25	Pbr009693.1	F	0.941863	1.08401	1.41485	2.79843		1	1.15092	1.50219	2.97116
PbrbZIP02	Pbr002338.1	G	0.571845	1.02378	1.57487	0.970884		1	1.79032	2.75401	1.69781
PbrbZIP16	Pbr006046.1	G	10.4112	23.6894	36.9416	19.8095		1	2.27538	3.54826	1.90272
PbrbZIP51	Pbr021041.1	G	18.1264	21.0069	75.3059	26.1269		1	1.15891	4.15448	1.44137
PbrbZIP84	Pbr037165.1	G	3.12423	3.29609	5.27982	3.97826		1	1.05501	1.68996	1.27336
PbrbZIP09	Pbr003750.1	I	4.9623	4.06129	5.218	12.3567		1	0.818431	1.05153	2.49012
PbrbZIP12	Pbr005557.1	I	0.277019	0.106275	0.520166	0		1	0.383639	1.87773	0
PbrbZIP13	Pbr005860.1	I	0.831056	1.80668	1.97663	0.587905		1	2.17396	2.37846	0.70742
PbrbZIP27	Pbr010517.1	I	67.4417	101.557	105.445	89.1878		1	1.50585	1.5635	1.32244
PbrbZIP67	Pbr028080.1	I	7.50547	10.8777	12.9449	5.19153		1	1.4493	1.72473	0.6917
PbrbZIP82	Pbr036339.1	I	72.8016	146.204	87.3837	109.693		1	2.00825	1.2003	1.50674
PbrbZIP36	Pbr015119.3	K	73.8263	189.615	176.793	117.204		1	2.56839	2.39472	1.58756
PbrbZIP15	Pbr005914.1	S	99.3129	192.057	173.163	108.825		1	1.93386	1.74361	1.09578
PbrbZIP39	Pbr016568.1	S	0.394376	0	1.48107	0		1	0	3.75546	0
PbrbZIP54	Pbr022685.1	S	54.3053	311.001	167.358	87.9227		1	5.72691	3.0818	1.61904
PbrbZIP76	Pbr030829.1	S	40.0292	152.27	133.39	147.889		1	3.80397	3.33231	3.69453
PbrbZIP89	Pbr040479.1	S	112.994	640.319	791.601	154.42		1	5.66685	7.00571	1.36662

## Sheet: Drought
Genome-wide identification and expression analysis in response to drought and cold stresses of the bZIP transcription factors in pear (Pyrus breschneideri).
Ming Ma1,2, Qiming Chen1,2, Huizhen Dong, Shaoling Zhang* and Xiaosan Huang*
Table S4 Differentially expressed genes after stress treatments.
Gene Name	Gene ID	Group	Gene expression					Gene expression mutiple
			D0	D1	D3	D6		D0/D0	D1/D0	D3/DO	D6/D0
PbrbZIP42	Pbr017778.1	A	0.600236	0.910616	2.86745	1.8161		1	1.5171	4.77719	3.02564
PbrbZIP74	Pbr030476.1	A	6.21151	4.65355	6.59413	9.63783		1	0.749183	1.0616	1.55161
PbrbZIP24	Pbr009654.1	B	32.5242	37.4786	54.5085	104.901		1	1.15233	1.67593	3.22531
PbrbZIP22	Pbr009074.1	C	57.891	52.6192	116.226	172.251		1	0.908935	2.00767	2.97544
PbrbZIP23	Pbr009262.1	C	7.56745	8.22772	17.7141	106.732		1	1.08725	2.34082	14.1041
PbrbZIP59	Pbr025283.1	C	27.331	37.8266	82.8748	176.503		1	1.38402	3.03226	6.45796
PbrbZIP50	Pbr020743.1	F	0.981799	0.248247	0.469025	1.37103		1	0.252849	0.477719	1.39645
PbrbZIP16	Pbr006046.1	G	110.438	126.67	282.321	216.654		1	1.14697	2.55637	1.96177
PbrbZIP51	Pbr021041.1	G	182.35	300.661	277.628	147.146		1	1.64881	1.5225	0.806943
PbrbZIP09	Pbr003750.1	I	3.00118	6.07077	4.43151	6.09599		1	2.02279	1.47659	2.0312
PbrbZIP12	Pbr005557.1	I	0.114232	0.231067	0.327425	0.744421		1	2.02279	2.86632	6.51676
PbrbZIP13	Pbr005860.1	I	0.228464	0.346601	0.982274	3.82845		1	1.5171	4.29947	16.7574
PbrbZIP67	Pbr028080.1	I	6.76308	4.86927	9.85684	14.2998		1	0.719977	1.45745	2.1144
PbrbZIP68	Pbr028081.1	I	4.31457	6.21503	13.4912	16.5537		1	1.44047	3.12689	3.83671
PbrbZIP36	Pbr015119.3	K	103.586	89.3712	139.389	247.344		1	0.862776	1.34564	2.38782
PbrbZIP01	Pbr001076.1	S	1.12865	4.28067	2.96548	1.31342		1	3.79274	2.62746	1.16371
PbrbZIP76	Pbr030829.1	S	18.1339	16.9298	22.2126	57.1392		1	0.933597	1.22492	3.15096
PbrbZIP78	Pbr033760.1	S	6.89824	16.2793	12.554	9.48013		1	2.35993	1.81988	1.37428
PbrbZIP89	Pbr040479.1	S	73.9658	36.3478	49.1095	106.207		1	0.491413	0.663949	1.4359
