# Supplementary material for: Genome-wide identification and expression analysis of the bZIP transcription factors, and functional analysis in response to drought and cold stresses in pear (Pyrus breschneideri)
Source: BMC Plant Biol. 2021 Dec 9;21:583. doi: 10.1186/s12870-021-03356-0 (PMC8656046; doi:10.1186/s12870-021-03356-0)
Supplement: Supplementary file 8 — Additional file 8 : Table S5. Primers of PbrbZIPs for qRT-PCR and vector construction. [file 12870_2021_3356_MOESM8_ESM.xlsx]

## Sheet: Table S5
Genome-wide identification and expression analysis of the bZIP transcription factors, and functional analysis in response to drought and cold stresses in pear (Pyrus breschneideri).
Ming Ma1,2, Qiming Chen1,2, Huizhen Dong, Shaoling Zhang* and Xiaosan Huang*
Table S5 The primers of PbrbZIPs for qRT-PCR and vector construction.
Primer name	Forward primer sequence (5'-3')	Reverse primer sequence (5'-3')	PCR product length (bp)
Primers for qRT-PCR
PbrbZIP16	CGACGATAAGAGGGTCCAGC	AGCATCCCTAGCAACGGAAC	82bp
PbrbZIP51	GAAGGTGGAGCTGAGCGTAG	CTGGTGTTCCCTCACGACTT	124bp
PbrbZIP89	TGACCGCTCAGATTGGTCTC	TTTCTGCCTCGAGCTTCATGT	96bp
PbrbZIP76	GTCTGCGAACAACGTGCTG	GAGAAGCCGCTGACCTCTTC	102bp
PbrbZIP59	GTAGCTCTCTCTCGCGCATC	GATCGAGTCGGGGCTAACTG	104bp
PbrbZIP54	GACATCCCCGAGATGCATGA	TGAAGAACATGCCGGACGAG	91bp
PbrbZIP23	GTCTCGAACAGGGAGTCTGC	AAAGCATCCGTTAGCTGCCT	128bp
PbrbZIP22	GAGAGTGACGGGGATCAACC	GAGTTCGGTTGCATTGGCAC	123bp
PbrTUB-b	TGGGCTTTGCTCCTCTTAC	CCTTCGTGCTCATCTTACC	152
Primers for VIGS vector construction
PbrbZIP51-TRV2	aaggttaccgaattctctagaGCTGTTGGTATCCCGGGAA	tgtcttcgggacatgcccgggGTCTTCCATTCTTCCTACGCGT	399bp
